# Supplementary material for: Is there silicon in flowers and what does it tell us?
Source: Ecol Evol. 2023 Oct 17;13(10):e10630. doi: 10.1002/ece3.10630 (PMC10580012; doi:10.1002/ece3.10630)
Supplement: Supplementary file 2 — Table S1. [file ECE3-13-e10630-s003.csv]

Species	Species_Authority	OrderAPGIV	Group	Ovary.BSi.mg.g	StyleStigma.BSi.mg.g	Stamen.BSi.mg.g	Petal.BSi.mg.g	Sepal.BSi.mg.g	Leaf.BSi.mg.g
Aesculus glabra	Aesculus glabra Willd. var. arguta (Buckley) B.L.Rob.	Sapindales	Eudicots	0.18	NA	0.13	0.17	0.27	0.96
Aloe alooides	Aloe alooides (Bolus) Druten	Asparagales	Monocots	0.04	NA	0.04	0.05	0.07	0.155
Alpinia zerumbet	Alpinia zerumbet (Pers.) B.L.Burtt & R.M.Sm. 'Variegata'	Zingiberales	Monocots	7.05	NA	1.18	1.37	3.17	3.705
Arthropodium candidum	Arthropodium candidum Raoul 'Rubrum'	Asparagales	Monocots	0.13	NA	NA	0.17	0.04	0.11
Banksia gardneri	Banksia gardneri A.S.George var. gardneri	Proteales	Eudicots	0.09	NA	0.12	NA	NA	0.26
Begonia undulata	Begonia undulata Schott	Cucurbitales	Eudicots	NA	NA	NA	0.51	0.09	0.33
Bergenia 'silberlicht'	Bergenia 'silberlicht'	Saxifragales	Eudicots	NA	NA	0.02	0.08	0.05	0.11
Brassica carinata	Brassica carinata A.Braun	Brassicales	Eudicots	NA	NA	0.09	NA	NA	0.125
Brownea ariza	Brownea ariza Benth.	Fabales	Eudicots	0.41	0.31	0.32	0.52	0.53	7.445
Bruguiera gymnorhiza	Bruguiera gymnorhiza (L.) Savigny	Malphigiales	Eudicots	0.09	0.1	0.1	0.06	0.11	0.185
Calliandra haematocephala	Calliandra haematocephala Hassk.	Fabales	Eudicots	NA	NA	0.29	0.27	0.3	12.74
Camellia japonica	Camellia japonica L.	Ericales	Eudicots	0.06	NA	0.07	0.09	0.04	0.375
Carica papaya	Carica papaya L.	Brassicales	Eudicots	0.13	0.13	NA	0.25	NA	0.445
Centradenia floribunda	Centradenia floribunda Planch.	Myrtales	Eudicots	0.13	NA	NA	NA	NA	1.1
Citrus sinensis	Citrus sinensis (L.) Osbeck	Sapindales	Eudicots	0.1	0.08	0.09	0.12	0.06	0.56
Clivia miniata	Clivia miniata Regel	Asparagales	Monocots	0.09	NA	0.1	0.1	0.1	0.55
Combretum coccineum	Combretum coccineum (Sonn.) Lam.	Myrtales	Eudicots	NA	NA	0.26	0.37	NA	2.28
Cyclamen coum	Cyclamen coum Mill.	Ericales	Eudicots	NA	NA	0.06	0.3	0.36	0.14
Echium candicans	Echium candicans L.f.	Boraginales	Eudicots	NA	NA	0.49	0.94	7.17	16.265
Edgeworthia chrysantha	Edgeworthia chrysantha Lindl.	Malvales	Eudicots	0.03	NA	0.05	NA	0.08	0.18
Fritillaria raddeana	Fritillaria raddeana Regel	Liliales	Monocots	0.07	0.06	0.04	NA	NA	0.08
Fuchsia 'Andenken an Heinrich Henkel'	Fuchsia 'Andenken an Heinrich Henkel'	Myrtales	Eudicots	0.03	0.039	0.11	0.088	0.08	0.543
Fuchsia boliviana	Fuchsia boliviana Carri�re	Myrtales	Eudicots	0.06	NA	0.08	0.16	0.07	0.43
Geranium canariense	Geranium canariense (Willd.) Poir.	Geraniales	Eudicots	0.06	NA	0.14	0.09	0.35	0.59
Helleborus viridis	Helleborus viridis L.	Ranunculales	Eudicots	0.04	NA	0.05	NA	0.08	0.13
Impatiens sopensii	Impatiens sopensii Engl. & Warb.	Ericales	Eudicots	NA	NA	0.08	0.14	0.24	1.17
Ipomoea indica	Ipomoea indica (Burm.) Merr.	Solanales	Eudicots	NA	NA	NA	0.08	0.04	0.565
Jasminum polyanthum	Jasminum polyanthum Franch.	Lamiales	Eudicots	NA	NA	NA	0.07	NA	1.65
Justicia rizzinii	Justicia rizzinii Wassh.	Lamiales	Eudicots	NA	NA	0.15	0.1	0.2	0.88
Magnolia denudata	Magnolia denudata Desr.	Magnoliales	Magnolids	0.36	0.19	0.18	NA	NA	0.12
Nelumbo nucifera	Nelumbo nucifera Gaertn.	Proteales	Eudicots	NA	NA	0.16	NA	0.12	0.18
Nymphaea 'Director G.T. NORE'	Nymphaea 'director g.t nore'	Nymphaeales	Basal Angiosperms	NA	NA	0.07	0.08	0.08	0.185
Pachystachys coccinea	Pachystachys coccinea Nees	Lamiales	Eudicots	NA	NA	0.13	0.08	NA	0.63
Paeonia emodi	Paeonia emodi Wall. ex Royle	Saxifragales	Eudicots	0.03	0.02	0.07	0.03	0.06	0.11
Pentas lanceolata	Pentas lanceolata (Forssk.) Deflers	Gentianales	Eudicots	NA	NA	NA	0.09	NA	0.54
Peristrophe speciosa	Peristrophe speciosa (Roxb. ex Wall.) Nees	Lamiales	Eudicots	0.18	NA	0.16	0.11	0.14	1.525
Peritoma arborea	Peritoma arborea (Nutt.) Iltis	Brassicales	Eudicots	0.55	0.13	0.22	0.07	0.08	0.3
Philadelphus brachybotrys	Philadelphus brachybotrys (Koehne) Koehne	Cornales	Eudicots	0.1	NA	0.07	0.07	0.11	0.11
Primula palinuri	Primula palinuri Petagna	Ericales	Eudicots	NA	NA	NA	0.12	0.11	0.65
Proiphys amboinensis	Proiphys amboinensis (L.) Herb.	Asparagales	Monocots	NA	0.04	0.03	0.05	0.07	0.36
Prunus sargentii	Prunus sargentii Rehder	Rosales	Eudicots	NA	NA	0.03	0.07	0.04	0.12
Pulmonaria officinalis	Pulmonaria officinalis L.	Boraginales	Eudicots	0.52	NA	NA	1.25	7.2	6.87
Pyrostegia venusta	Pyrostegia venusta (Ker Gawl.) Miers	Lamiales	Eudicots	0.09	0.06	0.05	0.03	0.15	1.65
Reinwardtia indica	Reinwardtia indica Dumort.	Malphigiales	Eudicots	NA	NA	0.21	0.07	0.19	0.885
Rhododendron loranthiflorum	Rhododendron loranthiflorum Sleumer	Ericales	Eudicots	0.1	0.1	0.1	0.1	0.11	0.275
Rhodotypos scandens	Rhodotypos scandens (Thunb.) Makino	Rosales	Eudicots	0.06	NA	0.05	0.04	0.07	0.11
Rotheca myricoides	Rotheca myricoides (Hochst.) Steane & Mabb. var. myricoides	Lamiales	Eudicots	0.02	NA	0.05	0.08	0.14	3.9
Salix tristis	Salix tristis Aiton	Malphigiales	Eudicots	NA	NA	0.15	NA	NA	0.12
Sibthorpia peregrina	Sibthorpia peregrina L.	Lamiales	Eudicots	0.05	0.07	0.04	0.04	0.043	0.06
Sinningia aggregata	Sinningia aggregata (Ker Gawl.) Wiehler	Lamiales	Eudicots	0.21	NA	0.2	0.22	0.82	4.415
Strelitzia reginae	Strelitzia reginae	Zingiberales	Monocots	1.85	0.67	0.23	0.75	0.95	6.08
Tacca chantrieri	Tacca chantrieri Andr�	Dioscoreales	Monocots	0.05	NA	NA	NA	NA	0.24
Tecomaria capensis	Tecomaria capensis (Thunb.) Spach	Lamiales	Eudicots	0.07	0.06	0.04	0.04	0.09	0.54
Triplochlamys multiflora	Triplochlamys multiflora (Juss.) Ulbr.	Malvales	Eudicots	0.07	0.38	0.07	0.21	0.94	6.32
Uncarina grandidieri	Uncarina grandidieri (Baill.) Stapf	Lamiales	Eudicots	0.18	NA	0.12	0.13	NA	0.25
Vestia foetida	Vestia foetida (Ruiz & Pav.) Hoffmanns.	Solanales	Eudicots	0.17	NA	0.08	0.09	0.16	1.63
