# Supplementary material for: Is there silicon in flowers and what does it tell us?
Source: Ecol Evol. 2023 Oct 17;13(10):e10630. doi: 10.1002/ece3.10630 (PMC10580012; doi:10.1002/ece3.10630)
Supplement: Supplementary file 3 — Table S2. [file ECE3-13-e10630-s001.csv]

Species	Species2	Species_Authority	OrderAPGIV	Group	WholeFlower.BSi.mg.g	Leaf.BSi.mg.g
Acacia armata	Acacia armata	Acacia armata R. Br.	Fabales	Eudicots	0.1	0.37
Acacia longifolia	Acacia longifolia	Acacia longifolia (Andrews) Willd.	Fabales	Eudicots	0.1	0.12
Acalypha hispida	Acalypha hispida	Acalypha hispida Burm.f.	Malphigiales	Eudicots	4.21	18.93
Acanthus montanus	Acanthus montanus	Acanthus montanus (Nees) T.Anderson	Lamiales	Eudicots	0.21	5.57
Acer cappadocicum	Acer cappadocicum	Acer cappadocicum Gled.	Sapindales	Eudicots	0.26	0.7
Acokanthera oblongifolia	Acokanthera oblongifolia	Acokanthera oblongifolia (Hochst.) Codd	Gentianales	Eudicots	0.08	0.29
Aesculus glabra	Aesculus glabra	Aesculus glabra Willd. var. arguta (Buckley) B.L.Rob.	Sapindales	Eudicots	0.16	0.96
Aloe alooides	Aloe alooides	Aloe alooides (Bolus) Druten	Asparagales	Monocots	0.1	0.155
Alpinia zerumbet	Alpinia zerumbet	Alpinia zerumbet (Pers.) B.L.Burtt & R.M.Sm. 'Variegata'	Zingiberales	Monocots	2.13	3.705
Aristea ensifolia	Aristea ensifolia	Aristea ensifolia Muirhead	Asparagales	Monocots	0.11	0.16
Arthropodium candidum	Arthropodium candidum	Arthropodium candidum Raoul 'Rubrum'	Asparagales	Monocots	0.17	0.11
Asclepias tuberosa	Asclepias tuberosa	Asclepias tuberosa L.	Gentianales	Eudicots	0.13	0.37
Banksia gardneri	Banksia gardneri	Banksia gardneri A.S.George var. gardneri	Proteales	Eudicots	0.08	0.26
Betula utilis	Betula utilis	Betula utilis D.Don	Fagales	Eudicots	0.12	0.16
Brassica carinata	Brassica carinata	Brassica carinata A.Braun	Brassicales	Eudicots	0.21	0.125
Brownea ariza	Brownea ariza	Brownea ariza Benth.	Fabales	Eudicots	0.3	7.445
Bruguiera gymnorhiza	Bruguiera gymnorhiza	Bruguiera gymnorhiza (L.) Savigny	Malphigiales	Eudicots	0.14	0.185
Calliandra haematocephala	Calliandra haematocephala	Calliandra haematocephala Hassk.	Fabales	Eudicots	0.59	12.74
Calodendrum capense	Calodendrum capense	Calodendrum capense Thunb.	Sapindales	Eudicots	0.14	0.36
Calycanthus floridus	Calycanthus floridus	Calycanthus floridus L. aff. var. glaucus (Willd.) Torr. & A.Gray	Laurales	Magnolids	0.24	5.48
Camellia japonica	Camellia japonica	Camellia japonica L.	Ericales	Eudicots	0.12	0.375
Canarina canariensis	Canarina canariensis	Canarina canariensis (L.) Mansf.	Asterales	Eudicots	0.08	0.14
Carica papaya	Carica papaya	Carica papaya L.	Brassicales	Eudicots	0.15	0.445
Chamaedorea seifrizii	Chamaedorea seifrizii	Chamaedorea seifrizii Burret	Arecales	Monocots	2.38	2.96
Chamaedorea tepejilote	Chamaedorea tepejilote	Chamaedorea tepejilote Liebm.	Arecales	Monocots	0.1	6.92
Chloranthus spicatus	Chloranthus spicatus	Chloranthus spicatus (Thunb.) Makino	Chloranthales	Chloranthales	0.57	0.99
Chloris barbata	Chloris barbata	Chloris barbata (L.) Sw.	Poales	Monocots	16.83	15.62
Chytranthus setosus	Chytranthus setosus	Chytranthus setosus Radlk.	Sapindales	Eudicots	0.2	7.79
Clivia miniata	Clivia miniata	Clivia miniata Regel	Asparagales	Monocots	0.35	0.55
Cornus nuttallii	Cornus nuttallii	Cornus nuttallii Audubon	Cornales	Eudicots	0.12	0.15
Costus ligularis	Costus ligularis	Costus ligularis Baker	Zingiberales	Monocots	7.96	10.12
Crassula arborescens	Crassula arborescens	Crassula arborescens Willd.	Saxifragales	Eudicots	0.86	1.35
Cymbopogon nardus	Cymbopogon nardus	Cymbopogon nardus (L.) W.Watson	Poales	Monocots	51.65	7.1
Cyperus alternifolius	Cyperus alternifolius	Cyperus alternifolius L.	Poales	Monocots	9.66	11.86
Cyrtosperma johnstonii	Cyrtosperma johnstonii	Cyrtosperma johnstonii N.E.Br.	Alismatales	Monocots	0.1	0.3
Davidsonia pruriens	Davidsonia pruriens	Davidsonia pruriens F.Muell.	Oxalidales	Eudicots	0.08	0.14
Dorstenia hildebrandtii	Dorstenia hildebrandtii	Dorstenia hildebrandtii Engl.	Rosales	Eudicots	4.63	15.37
Dracaena ballyi	Dracaena ballyi	Dracaena ballyi L.E.Newton	Asparagales	Monocots	0.05	0.23
Drimys winteri	Drimys winteri	Drimys winteri J.R.Forst. & G.Forst.	Canellales	Magnolids	0.07	0.2
Echium candicans	Echium candicans	Echium candicans L.f.	Boraginales	Eudicots	3.37	16.265
Erica triflora	Erica triflora	Erica triflora L.	Ericales	Eudicots	0.15	0.63
Erythroxylum coca	Erythroxylum coca	Erythroxylum coca Lam.	Malphigiales	Eudicots	0.14	0.86
Eupatorium vernale	Eupatorium vernale	Eupatorium vernale Vatke & Kurtz	Asterales	Eudicots	0.14	1.11
Ficus craterostoma	Ficus craterostoma	Ficus craterostoma Warb. ex Mildbr. & Burret	Rosales	Eudicots	1.06	9.34
Fuchsia 'Andenken an Heinrich Henkel'	Fuchsia	Fuchsia 'Andenken an Heinrich Henkel'	Myrtales	Eudicots	0.045	0.543
Fuchsia boliviana	Fuchsia boliviana	Fuchsia boliviana Carri�re	Myrtales	Eudicots	0.08	0.43
Gardenia thunbergia	Gardenia thunbergia	Gardenia thunbergia L.f.	Gentianales	Eudicots	0.1	0.13
Geranium canariense	Geranium canariense	Geranium canariense (Willd.) Poir.	Geraniales	Eudicots	0.1	0.59
Glottiphyllum	Glottiphyllum	Glottiphyllum Haw.	Caryophyllales	Eudicots	0.25	0.57
Heliconia aurantiaca	Heliconia aurantiaca	Heliconia aurantiaca Ghiesbr.	Zingiberales	Monocots	9.26	14.06
Heliconia humilis	Heliconia humilis	Heliconia humilis (Aubl.) Jacq.	Zingiberales	Monocots	3.76	6.26
Hilleria latifolia	Hilleria latifolia	Hilleria latifolia (Lam.) H.Walter	Caryophyllales	Eudicots	0.2	0.37
Hoffmannia refulgens	Hoffmannia refulgens	Hoffmannia refulgens (Hook.) Hemsl.	Gentianales	Eudicots	0.35	1.09
Houttuynia cordata	Houttuynia cordata	Houttuynia cordata Thunb.	Piperales	Magnolids	1.56	6.34
Hypoxis erecta	Hypoxis erecta	Hypoxis erecta L.	Asparagales	Monocots	0.1	0.235
Ilex altaclerensis	Ilex altaclerensis	Ilex altaclerensis (hort. ex Loudon) Dallim.	Aquifoliales	Eudicots	0.13	0.27
Illicium anisatum	Illicium anisatum	Illicium anisatum L.	Austrobaileyales	Basal Angiosperms	0.17	0.44
Ipomoea indica	Ipomoea indica	Ipomoea indica (Burm.) Merr.	Solanales	Eudicots	0.13	0.565
Isolona cooperi	Isolona cooperi	Isolona cooperi Hutch. & Dalziel	Magnoliales	Magnolids	0.14	2.48
Justicia rizzinii	Justicia rizzinii	Justicia rizzinii Wassh.	Lamiales	Eudicots	1.97	0.88
Ledenbergia seguierioides	Ledenbergia seguierioides	Ledenbergia seguierioides Klotzsch ex Moq.	Caryophyllales	Eudicots	0.19	0.89
Libertia grandiflora	Libertia grandiflora	Libertia grandiflora Sweet	Asparagales	Monocots	0.1	1.22
Ludisia discolor	Ludisia discolor	Ludisia discolor (Ker Gawl.) A.Rich.	Asparagales	Monocots	0.1	0.29
Magnolia acuminata	Magnolia acuminata	Magnolia acuminata (L.) L. var. subcordata (Spach) Dandy	Magnoliales	Magnolids	0.25	3.27
Mahonia nevinii	Mahonia nevinii	Mahonia nevinii (Gray) Fedde	Ranunculales	Eudicots	0.1	0.17
Melanoselium decipiens	Melanoselium decipiens	Melanoselium decipiens (Schrad. & J.C.Wendl.) Hoffm.	Apiales	Eudicots	0.05	0.13
Monodora angolensis	Monodora angolensis	Monodora angolensis Welw.	Magnoliales	Magnolids	0.17	0.42
Morus alba	Morus alba	Morus alba L.	Rosales	Eudicots	0.3	0.22
Musa uranoscopos	Musa uranoscopos	Musa uranoscopos Lour.	Zingiberales	Monocots	1.975	43.35
Musa velutina	Musa velutina	Musa velutina H.Wendl. & Drude	Zingiberales	Monocots	0.86	3.07
Myrica pensylvanica	Myrica pensylvanica	Myrica pensylvanica Loisel.	Fagales	Eudicots	0.11	0.23
Nelumbo nucifera	Nelumbo nucifera	Nelumbo nucifera Gaertn.	Proteales	Eudicots	0.14	0.18
Nymphaea 'Director G.T. NORE'	Nymphaea	Nymphaea 'director g.t nore'	Nymphaeales	Basal Angiosperms	0.17	0.185
Nyssa sinensis	Nyssa sinensis	Nyssa sinensis Oliv.	Cornales	Eudicots	0.07	0.1
Orontium aquaticum	Orontium aquaticum	Orontium aquaticum L.	Alismatales	Monocots	0.13	0.15
Pachystachys coccinea	Pachystachys coccinea	Pachystachys coccinea Nees	Lamiales	Eudicots	0.1	0.63
Pentas lanceolata	Pentas lanceolata	Pentas lanceolata (Forssk.) Deflers	Gentianales	Eudicots	0.09	0.54
Peperomia caperata	Peperomia caperata	Peperomia caperata Yunck.	Piperales	Magnolids	1.58	1.94
Peristrophe speciosa	Peristrophe speciosa	Peristrophe speciosa (Roxb. ex Wall.) Nees	Lamiales	Eudicots	0.12	1.525
Peritoma arborea	Peritoma arborea	Peritoma arborea (Nutt.) Iltis	Brassicales	Eudicots	0.21	0.3
Philadelphus brachybotrys	Philadelphus brachybotrys	Philadelphus brachybotrys (Koehne) Koehne	Cornales	Eudicots	0.09	0.11
Phyllanthus mimosoides	Phyllanthus mimosoides	Phyllanthus mimosoides Sw.	Malphigiales	Eudicots	0.46	1.39
Pilea elegans	Pilea elegans	Pilea elegans Wedd.	Rosales	Eudicots	2.14	1.34
Pinguicula ibarrae	Pinguicula ibarrae	Pinguicula ibarrae Zamudio	Lamiales	Eudicots	0.16	0.41
Piper magnificum	Piper magnificum	Piper magnificum hort. ex Trel.	Piperales	Magnolids	10.81	10.08
Plumbago coerulea	Plumbago coerulea	Plumbago coerulea Humb., Bonpl. & Kunth	Caryophyllales	Eudicots	0.14	0.47
Proiphys amboinensis	Proiphys amboinensis	Proiphys amboinensis (L.) Herb.	Asparagales	Monocots	0.09	0.36
Pterocarya fraxinifolia	Pterocarya fraxinifolia	Pterocarya fraxinifolia (Poir.) Spach	Fagales	Eudicots	0.22	0.25
Quercus imbricaria	Quercus imbricaria	Quercus imbricaria Michx.	Fagales	Eudicots	0.18	0.08
Reinwardtia indica	Reinwardtia indica	Reinwardtia indica Dumort.	Malphigiales	Eudicots	0.12	0.885
Rhododendron loranthiflorum	Rhododendron loranthiflorum	Rhododendron loranthiflorum Sleumer	Ericales	Eudicots	0.11	0.275
Salix tristis	Salix tristis	Salix tristis Aiton	Malphigiales	Eudicots	0.18	0.12
Senecio medley-woodii	Senecio medley-woodii	Senecio medley-woodii Hutch.	Asterales	Eudicots	0.49	1.05
Simmondsia chinensis	Simmondsia chinensis	Simmondsia chinensis (Link) C.K.Schneid.	Caryophyllales	Eudicots	0.1	0.16
Sinningia aggregata	Sinningia aggregata	Sinningia aggregata (Ker Gawl.) Wiehler	Lamiales	Eudicots	0.28	4.415
Staphylea aff. pinnata	Staphylea	Staphylea aff. pinnata L.	Sapindales	Eudicots	0.41	0.4
Strelitzia parvifolia	Strelitzia parvifolia	Strelitzia parvifolia Dryand.	Zingiberales	Monocots	0.71	7.91
Tacca chantrieri	Tacca chantrieri	Tacca chantrieri Andr�	Dioscoreales	Monocots	0.1	0.24
Tinantia pringlei	Tinantia pringlei	Tinantia pringlei (S.Watson) Rohwer	Commelinales	Monocots	1.55	2.886
Tradescantia spathacea	Tradescantia spathacea	Tradescantia spathacea Sw.	Commelinales	Monocots	1.97	4.32
Trevesia palmata	Trevesia palmata	Trevesia palmata (Roxb.) Vis.	Apiales	Eudicots	0.09	0.17
Triplochlamys multiflora	Triplochlamys multiflora	Triplochlamys multiflora (Juss.) Ulbr.	Malvales	Eudicots	0.59	6.32
Viburnum suspensum	Viburnum suspensum	Viburnum suspensum Lindl.	Dipsacales	Eudicots	0.14	1.37
Xylosma spiculiferum	Xylosma spiculiferum	Xylosma spiculiferum Triana & Planch.	Malphigiales	Eudicots	0.14	0.37
